# Supplementary material for: Profiling and quantitative analysis of underivatized fatty acids in Chlorella vulgaris microalgae by liquid chromatography‐high resolution mass spectrometry
Source: J Sep Sci. 2021 Jun 24;44(16):3041–51. doi: 10.1002/jssc.202100306 (PMC8453725; doi:10.1002/jssc.202100306)
Supplement: Supplementary file 2 — TableS3 [file JSSC-44-3041-s002.xlsx]

## Sheet: Table S3
Name	RT	Formula	Adduct	Molecular Weight	Δ (ppm)	Major Product Ions	Area
Myristoleic acid (14:1)	2.8	C14H26O2	[M-H]-	226.193	-1.8	225.1856; 207.1754	29700000
Hexadecadienoic acid (16:2)	3.499	C16H28O2	[M-H]-	252.209	-0.86	251.2013; 233.1908; 59.0131	12800000000
Myristic acid (14:0)	3.947	C14H28O2	[M-H]-	228.209	-1.42	227.2013; 209.1908	416000000
Linolenic acid (18:3)	4.252	C18H30O2	[M-H]-	278.224	-2.25	277.2170; 259.2066; 233.2273; 205.1958; 179.1801; 59.0131	26400000000
Palmitoleic acid (16:1)	4.555	C16H30O2	[M-H]-	254.224	-1.02	253.2170; 235.2068; 59.0131	7620000000
Pentadecanoic acid (15:0)	4.977	C15H30O2	[M-H]-	242.224	-0.9	241.2170; 223.2064	1240000000
Linoleic acid (18:2)	5.28	C18H32O2	[M-H]-	280.24	-2	279.2325; 261.2221; 59.0131	2.6663e+10
Heptadecenoic acid (17:1)	5.8	C17H32O2	[M-H]-	268.249	-2.2	267.2325; 249.2220	778000000
Palmitic acid (16:0)	6.054	C16H32O2	[M-H]-	256.24	-2.37	255.2326; 237.2220	2.85188e+10
Oleic acid (18:1)	6.633	C18H34O2	[M-H]-	282.255	-1.95	281.2483; 263.2386; 59.0131	1.27119e+10
Margaric acid (17:0)	7.265	C17H34O2	[M-H]-	270.256	-0.93	269.2482; 251.2378	1.42835e+09
Eicosadienoic acid (20:2)	7.559	C20H36O2	[M-H]-	308.271	-0.74	307.2640; 289.2535; 59.0131	108000000
Nonadecenoic acid (19:1)	8.24	C19H36O2	[M-H]-	296.271	-1.02	295.2636; 277.2531	1290000000
Stearic acid (18:0)	8.578	C18H36O2	[M-H]-	284.271	-1.39	283.2640; 265.2535	2.75002e+09
Gadoleic acid (20:1)	9.161	C20H38O2	[M-H]-	310.287	-0.82	309.2798; 291.2697; 59.0131	209000000
Nonadecanoic acid (19:0)	9.7	C19H38O2	[M-H]-	298.287	-1.02	297.2796; 279.2695	31400000
Heneicosenoic acid (21:1)	10.091	C21H40O2	[M-H]-	324.303	-1.01	323.2952; 305.2846	3930000
Arachidic acid (20:0)	11.425	C20H40O2	[M-H]-	312.303	-1.03	311.2952; 293.2847	84200000
Brassidic acid (22:1)	11.949	C22H42O2	[M-H]-	338.318	-0.72	337.3109; 319.3004	27800000
Heneicosanoic acid (21:0)	12.868	C21H42O2	[M-H]-	326.318	-1.1	325.3108; 307.3004	15500000
Behenic acid (22:0)	14.241	C22H44O2	[M-H]-	340.334	-1.65	339.3264; 321.3161	86300000
Nervonic acid (24:1)	14.658	C24H46O2	[M-H]-	366.349	-1.55	365.3420; 347.3314; 59.0131	9720000
Tricosanoic acid (23:0)	15.572	C23H46O2	[M-H]-	354.349	-1.28	353.3420; 335.3316	32800000
Lignoceric acid (24:0)	16.819	C24H48O2	[M-H]-	368.365	-1.93	367.3576; 349.3476	170000000
Pentacosanoic acid (25:0)	18.01	C25H50O2	[M-H]-	382.381	-1.18	381.3733; 363.3629	122000000
Cerotic acid (26:0)	19.106	C26H52O2	[M-H]-	396.396	-1.55	395.3889; 377.3788	147000000
Heptacosanoic acid (27:0)	19.816	C27H54O2	[M-H]-	410.412	-1.52	409.4045; 391.3946	60500000
Montanic acid (28:0)	21.071	C28H56O2	[M-H]-	424.428	-0.76	423.4204; 405.4100	3.68032e+07
